# Supplementary material for: Temporal Trends and Differences in Sexuality among Depressed and Non-Depressed Adults in the United States
Source: Int J Environ Res Public Health. 2022 Oct 27;19(21):14010. doi: 10.3390/ijerph192114010 (PMC9654390; doi:10.3390/ijerph192114010)
Supplement: Supplementary file 1 [file ijerph-19-14010-s001.zip]

Archive with 1 entries (1 files):
- ijerph-1969813-SI.pdf
